# Supplementary material for: Palliative Quad Shot Radiation Therapy with or without Concurrent Immune Checkpoint Inhibition for Head and Neck Cancer
Source: Cancers (Basel). 2024 Mar 5;16(5):1049. doi: 10.3390/cancers16051049 (PMC10931206; doi:10.3390/cancers16051049)
Supplement: Supplementary file 1 [file cancers-16-01049-s001.zip]

Archive with 1 entries (1 files):
- cancers-2904186-supplementary.pdf
